# Supplementary material for: What is a predatory journal? A scoping review
Source: F1000Res. 2018 Aug 23;7:1001. Originally published 2018 Jul 4. [Version 2] doi: 10.12688/f1000research.15256.2 (PMC6092896; doi:10.12688/f1000research.15256.2)
Supplement: Supplementary file 1 [file f1000research-7-17518-s0000.tgz]

Archive with 1 entries (1 files):
- e70628d7-549e-4eb0-927a-db10444120d0_Supplemental_file_1_.docx
